# Supplementary material for: Exergy Analysis of a Convective Heat Pump Dryer Integrated with a Membrane Energy Recovery Ventilator
Source: Entropy (Basel). 2025 Feb 13;27(2):197. doi: 10.3390/e27020197 (PMC11854696; doi:10.3390/e27020197)
Supplement: Supplementary file 1 [file entropy-27-00197-s001.zip]

Archive with 1 entries (1 files):
- entropy-3379793-supplementary.pdf
